# Supplementary material for: SeqFusionNet: A hybrid model for sequence-aware and globally integrated acoustic representation
Source: PLoS One. 2025 Sep 8;20(9):e0330691. doi: 10.1371/journal.pone.0330691 (PMC12416843; doi:10.1371/journal.pone.0330691)
Supplement: S1 File — (CSV) [file pone.0330691.s002.csv]

Class	Precision	Recall	F1-Score
0	0.9502	0.9633	0.9567
1	0.9378	0.9577	0.9476
2	0.9268	0.95	0.9383
3	0.9708	0.9433	0.9568
4	0.9429	0.8684	0.9041
5	0.9605	0.9605	0.9605
