# Supplementary material for: SeqFusionNet: A hybrid model for sequence-aware and globally integrated acoustic representation
Source: PLoS One. 2025 Sep 8;20(9):e0330691. doi: 10.1371/journal.pone.0330691 (PMC12416843; doi:10.1371/journal.pone.0330691)
Supplement: S2 File — (CSV) [file pone.0330691.s004.csv]

Class	Precision	Recall	F1-Score
0	0.9689	0.9122	0.9397
1	0.9419	0.9419	0.9419
2	0.9402	0.9244	0.9322
3	0.901	0.9681	0.9333
4	0.9545	0.863	0.9065
5	0.963	0.9398	0.9512
6	0.9484	0.98	0.9639
7	0.9359	0.9865	0.9605
8	0.9615	0.9615	0.9615
