# Supplementary material for: SeqFusionNet: A hybrid model for sequence-aware and globally integrated acoustic representation
Source: PLoS One. 2025 Sep 8;20(9):e0330691. doi: 10.1371/journal.pone.0330691 (PMC12416843; doi:10.1371/journal.pone.0330691)
Supplement: S3 File — (CSV) [file pone.0330691.s006.csv]

	precision	recall	f1-score
0	0.95	0.90	0.93
1	0.79	0.85	0.81
2	0.77	0.83	0.80
3	0.88	0.88	0.88
4	0.92	0.85	0.88
5	0.75	0.82	0.78
6	0.84	0.89	0.86
7	0.95	0.87	0.91
8	0.80	0.94	0.86
9	0.90	0.86	0.88
10	0.95	0.90	0.92
