# Supplementary material for: SeqFusionNet: A hybrid model for sequence-aware and globally integrated acoustic representation
Source: PLoS One. 2025 Sep 8;20(9):e0330691. doi: 10.1371/journal.pone.0330691 (PMC12416843; doi:10.1371/journal.pone.0330691)
Supplement: S4 File — (CSV) [file pone.0330691.s008.csv]

Class	Precision	Recall	F1-Score
0	0.94	0.88	0.91
1	0.91	0.91	0.91
2	0.94	0.89	0.91
3	0.81	0.91	0.86
4	0.71	0.83	0.77
5	0.85	0.92	0.88
6	0.91	0.91	0.91
7	0.94	0.88	0.91
8	0.93	0.87	0.9
9	0.92	0.92	0.92
10	0.84	0.89	0.86
11	0.89	0.86	0.87
12	0.82	0.86	0.84
13	1	0.88	0.94
14	0.76	0.87	0.81
