# Supplementary material for: SeqFusionNet: A hybrid model for sequence-aware and globally integrated acoustic representation
Source: PLoS One. 2025 Sep 8;20(9):e0330691. doi: 10.1371/journal.pone.0330691 (PMC12416843; doi:10.1371/journal.pone.0330691)
Supplement: S5 File — (CSV) [file pone.0330691.s009.csv]

Class	Precision	Recall	F1-Score
0	0.8776	0.8866	0.8821
1	0.925	0.925	0.925
2	0.7255	0.7957	0.759
3	0.8673	0.8173	0.8416
4	0.8925	0.8646	0.8783
5	0.9052	0.9211	0.913
6	0.8378	0.9394	0.8857
7	0.9062	0.9457	0.9255
8	0.9043	0.8947	0.8995
9	0.87	0.7909	0.8286
