# Supplementary material for: SeqFusionNet: A hybrid model for sequence-aware and globally integrated acoustic representation
Source: PLoS One. 2025 Sep 8;20(9):e0330691. doi: 10.1371/journal.pone.0330691 (PMC12416843; doi:10.1371/journal.pone.0330691)
Supplement: S6 File — (CSV) [file pone.0330691.s012.csv]

Class	Precision	Recall	F1-Score
0	0.9689	0.9122	0.9397
1	0.7778	0.8077	0.7925
2	0.9306	0.8481	0.8874
3	0.7843	0.8889	0.8333
